# Supplementary material for: Western Kenyan Anopheles gambiae showing intense permethrin resistance harbour distinct microbiota
Source: Malar J. 2021 Feb 8;20:77. doi: 10.1186/s12936-021-03606-4 (PMC7869237; doi:10.1186/s12936-021-03606-4)
Supplement: Supplementary file 3 — Additional file 3. Taxonomic annotation and frequency of ASVs from permethrin resistant and sucseptible samples. [file 12936_2021_3606_MOESM3_ESM.xlsx]

## Sheet: Sheet1
Suppl. 3
Taxonomic annotation and frequency of ASVs from permethrin resistant and sucseptible samples
		Resistant and suceptible
S/N	Taxa	Percentage	Sum	Permethrin resistant																																							Sum	Percentage	Permethrin Susceptible
1	D_0__Bacteria;D_1__Proteobacteria;D_2__Alphaproteobacteria;D_3__Rhodospirillales;D_4__Acetobacteraceae;D_5__Asaia	38.3282	44166	0	0	0	0	0	0	0	0	0	0	0	0	0	0	0	0	0	0	0	0	0	0	0	0	0	0	0	0	0	0	1142	0	0	0	0	0	0	0	0	1142	4.22932	2693	0	0	0	0
2	D_0__Bacteria;D_1__Proteobacteria;D_2__Gammaproteobacteria;D_3__Enterobacteriales;D_4__Enterobacteriaceae;D_5__Enterobacter	7.24805	8352	0	0	0	0	0	0	0	0	0	0	0	0	0	0	0	0	0	0	0	0	86	0	65	0	0	0	0	0	0	0	0	0	57	0	0	0	0	0	0	208	0.770313	0	0	0	0	0
3	D_0__Bacteria;D_1__Proteobacteria;D_2__Gammaproteobacteria;D_3__Pseudomonadales;D_4__Moraxellaceae;D_5__Acinetobacter	3.88003	4471	122	0	0	11	0	0	33	0	0	0	0	0	0	0	10	0	0	0	0	0	0	0	864	0	0	0	0	0	0	102	815	0	142	0	0	78	0	56	73	2306	8.54011	0	0	0	0	0
4	D_0__Bacteria;D_1__Proteobacteria;D_2__Gammaproteobacteria;D_3__Enterobacteriales;D_4__Enterobacteriaceae;D_5__Klebsiella	3.84011	4425	0	0	0	0	0	0	0	0	0	0	0	523	0	0	0	0	0	0	0	13	0	0	0	0	0	0	0	0	0	0	0	0	0	0	0	0	0	0	0	536	1.98504	0	0	0	0	0
5	D_0__Bacteria;D_1__Proteobacteria;D_2__Gammaproteobacteria;D_3__Enterobacteriales;D_4__Enterobacteriaceae;D_5___	3.30293	3806	0	0	0	0	0	0	0	0	0	0	0	0	0	0	0	16	0	0	0	0	0	0	0	0	0	0	0	0	0	0	62	0	1011	0	0	49	0	0	0	1138	4.2145	0	0	0	0	0
6	D_0__Bacteria;D_1__Firmicutes;D_2__Bacilli;D_3__Bacillales;D_4__Planococcaceae;D_5__Lysinibacillus	3.27256	3771	0	0	0	0	0	0	31	0	0	0	0	0	0	0	0	0	0	0	15	1347	0	0	0	0	0	0	0	0	0	0	0	0	2378	0	0	0	0	0	0	3771	13.9656	0	0	0	0	0
7	D_0__Bacteria;D_1__Proteobacteria;D_2__Gammaproteobacteria;D_3__Pseudomonadales;D_4__Pseudomonadaceae;D_5__Pseudomonas	2.81088	3239	0	0	0	0	0	0	0	0	0	0	0	0	0	0	0	0	0	0	0	0	0	0	0	0	0	0	0	0	0	0	0	0	3226	0	0	0	0	0	0	3226	11.9473	0	0	0	0	0
8	D_0__Bacteria;D_1__Firmicutes;D_2__Bacilli;D_3__Lactobacillales;D_4__Enterococcaceae;D_5__Enterococcus	2.79959	3226	0	0	0	0	0	0	0	0	0	0	0	0	0	0	0	0	0	0	0	0	0	0	0	0	0	0	0	0	0	25	0	0	0	0	0	0	0	0	0	25	0.0925857	0	0	0	0	0
9	D_0__Bacteria;D_1__Firmicutes;D_2__Bacilli;D_3__Bacillales;D_4__Planococcaceae;D_5__Solibacillus	1.57336	1813	0	0	0	0	0	0	0	0	0	0	0	0	0	15	0	0	0	0	0	0	0	0	0	0	0	11	0	0	0	0	0	0	0	0	0	0	0	0	0	26	0.0962892	0	0	0	0	0
10	D_0__Bacteria;D_1__Proteobacteria;D_2__Gammaproteobacteria;D_3__Enterobacteriales;D_4__Enterobacteriaceae;D_5__Thorsellia	1.52042	1752	0	0	0	0	0	0	0	1752	0	0	0	0	0	0	0	0	0	0	0	0	0	0	0	0	0	0	0	0	0	0	0	0	0	0	0	0	0	0	0	1752	6.48841	0	0	0	0	0
11	D_0__Bacteria;D_1__Bacteroidetes;D_2__Flavobacteriia;D_3__Flavobacteriales;D_4__Flavobacteriaceae;D_5__Chryseobacterium	1.47964	1705	0	0	0	0	0	31	0	0	0	0	0	0	0	0	0	0	0	0	0	0	0	0	156	0	0	0	0	0	0	0	574	0	0	0	0	44	0	0	0	805	2.98126	0	0	0	0	0
12	D_0__Bacteria;D_1__Firmicutes;D_2__Bacilli;D_3__Bacillales;D_4__Planococcaceae;D_5___	1.3781	1588	0	0	0	0	0	0	0	0	0	0	0	0	0	0	0	0	0	0	0	0	0	0	0	0	0	0	0	0	0	0	0	0	1317	0	0	0	0	0	0	1317	4.87742	0	0	0	0	0
13	D_0__Bacteria;D_1__Firmicutes;D_2__Bacilli;D_3__Lactobacillales;D_4__Leuconostocaceae;D_5__Weissella	1.24706	1437	0	0	0	0	0	0	0	0	0	0	0	0	0	0	0	0	0	0	0	7	0	0	0	0	0	0	0	0	0	0	0	0	0	0	0	0	0	0	0	7	0.025924	0	0	39	0	0
14	D_0__Bacteria;D_1__Saccharibacteria;D_2___;D_3___;D_4___;D_5___	1.21408	1399	0	0	0	0	0	0	0	0	0	0	0	0	0	0	0	0	0	0	0	0	0	0	0	0	0	0	0	0	0	0	0	0	0	0	0	0	0	0	0	0	0	0	0	0	0	0
15	D_0__Bacteria;D_1__Firmicutes;D_2__Bacilli;D_3__Bacillales;D_4__Bacillaceae;D_5__Bacillus	1.14986	1325	0	0	0	0	0	0	10	0	0	0	0	0	0	0	0	0	0	0	0	0	0	0	0	0	0	0	0	0	0	0	0	0	986	0	0	105	0	0	0	1101	4.07748	0	8	0	0	0
16	D_0__Bacteria;D_1__Actinobacteria;D_2__Actinobacteria;D_3__Propionibacteriales;D_4__Nocardioidaceae;D_5__Marmoricola	1.0544	1215	0	0	0	0	0	0	0	0	0	0	0	0	0	0	0	0	0	0	0	0	0	0	0	0	0	0	0	0	0	0	0	0	0	0	0	0	0	0	0	0	0	0	0	0	0	0
17	D_0__Bacteria;D_1__Saccharibacteria;D_2__uncultured bacterium;D_3___;D_4___;D_5___	0.995392	1147	0	0	0	0	0	0	0	0	0	0	0	0	0	0	0	0	0	0	0	0	0	0	0	0	0	0	0	0	0	0	0	0	0	0	0	0	0	0	0	0	0	0	0	0	0	0
18	D_0__Bacteria;D_1__Bacteroidetes;D_2__Sphingobacteriia;D_3__Sphingobacteriales;D_4__Sphingobacteriaceae;D_5__Pedobacter	0.958076	1104	0	0	0	0	0	0	0	0	0	0	0	0	0	0	0	0	0	0	0	0	0	0	0	0	0	0	0	0	0	0	266	0	0	0	0	6	0	0	0	272	1.00733	0	0	0	0	0
19	D_0__Bacteria;D_1__Chloroflexi;D_2__Thermomicrobia;D_3__JG30-KF-CM45;D_4__uncultured bacterium;D_5___	0.942455	1086	0	0	0	0	0	0	0	0	0	0	0	0	6	0	0	0	0	2	0	0	0	4	0	0	0	0	0	0	0	0	0	0	490	0	0	0	428	0	0	930	3.44419	0	0	0	0	0
20	D_0__Bacteria;D_1__Proteobacteria;D_2__Alphaproteobacteria;D_3__Sphingomonadales;D_4__Sphingomonadaceae;D_5__Sphingomonas	0.812281	936	0	0	0	0	0	13	0	0	0	28	0	0	16	0	0	0	0	0	0	0	0	14	0	0	12	0	0	0	0	0	0	0	0	0	0	32	0	0	0	115	0.425894	0	0	0	0	10
21	D_0__Bacteria;D_1__Bacteroidetes;D_2__Flavobacteriia;D_3__Flavobacteriales;D_4__Flavobacteriaceae;D_5__Flavobacterium	0.74893	863	0	0	0	0	0	0	0	0	0	0	0	0	0	0	0	0	0	0	0	0	0	0	0	0	0	0	0	0	0	0	173	0	0	0	0	0	0	0	0	173	0.640693	0	0	0	0	0
22	D_0__Bacteria;D_1__Proteobacteria;D_2__Alphaproteobacteria;D_3__Sphingomonadales;D_4__Sphingomonadaceae;D_5___	0.718557	828	0	0	0	0	0	0	0	0	0	0	0	0	0	0	0	0	0	0	0	0	0	0	0	0	0	0	0	0	0	0	0	0	0	0	0	0	0	0	0	0	0	0	0	0	0	0
23	D_0__Bacteria;D_1__Proteobacteria;D_2__Alphaproteobacteria;D_3__Rhodospirillales;D_4__Acetobacteraceae;D_5__Roseomonas	0.677769	781	0	0	0	0	0	0	0	0	0	0	0	0	0	0	0	0	0	0	0	0	0	0	0	0	0	0	0	0	0	0	0	0	0	0	0	0	0	0	0	0	0	0	0	0	0	0
24	D_0__Bacteria;D_1__Bacteroidetes;D_2__Cytophagia;D_3__Cytophagales;D_4__Cytophagaceae;D_5__Dyadobacter	0.61355	707	0	0	0	0	0	0	0	0	0	0	0	0	0	0	0	0	0	0	0	0	0	0	0	0	0	0	0	0	0	0	0	0	0	0	0	0	0	0	0	0	0	0	0	0	0	0
25	D_0__Bacteria;D_1__Firmicutes;D_2__Bacilli;D_3__Lactobacillales;D_4__Streptococcaceae;D_5__Lactococcus	0.572763	660	0	0	0	0	0	0	0	0	0	0	0	0	0	0	0	0	0	0	0	0	0	0	0	0	0	0	0	0	0	0	0	0	0	0	0	0	0	0	0	0	0	0	0	0	0	0
26	D_0__Bacteria;D_1__Cyanobacteria;D_2__Chloroplast;D_3___;D_4___;D_5___	0.531107	612	607	0	0	0	0	0	0	0	0	0	0	0	0	0	0	0	0	0	0	0	0	5	0	0	0	0	0	0	0	0	0	0	0	0	0	0	0	0	0	612	2.2665	0	0	0	0	0
27	D_0__Bacteria;D_1__Proteobacteria;D_2__Alphaproteobacteria;D_3__Rhizobiales;D_4__Aurantimonadaceae;D_5__Aureimonas	0.474699	547	56	0	0	0	0	0	0	0	0	0	0	0	0	0	0	0	0	0	0	0	0	0	0	0	0	0	0	0	0	0	0	0	0	0	0	0	0	0	0	56	0.207392	0	0	0	0	0
28	D_0__Bacteria;D_1__Proteobacteria;D_2__Alphaproteobacteria;D_3__Rhodospirillales;D_4__JG37-AG-20;D_5__uncultured bacterium	0.448664	517	0	0	0	0	0	0	0	0	0	0	25	0	0	23	12	12	0	7	0	13	0	38	0	0	17	23	13	19	12	7	4	0	5	0	0	102	41	10	0	383	1.41841	0	0	0	0	0
29	D_0__Bacteria;D_1__Proteobacteria;D_2__Deltaproteobacteria;D_3__Myxococcales;D_4__Myxococcaceae;D_5__Myxococcus	0.444325	512	0	0	0	0	0	0	0	0	0	0	0	0	0	0	0	0	0	0	0	0	0	0	0	0	0	0	0	0	0	0	0	0	0	0	0	0	0	0	0	0	0	0	0	0	0	0
30	D_0__Bacteria;D_1__Firmicutes;D_2__Bacilli;D_3__Lactobacillales;D_4__Streptococcaceae;D_5__Streptococcus	0.423497	488	0	0	13	0	0	0	0	0	8	0	0	0	0	0	0	0	0	0	0	0	0	105	0	0	0	11	0	0	0	0	0	0	0	0	0	284	0	67	0	488	1.80727	0	0	0	0	0
31	D_0__Bacteria;D_1__Proteobacteria;D_2__Alphaproteobacteria;D_3__Sphingomonadales;D_4__Erythrobacteraceae;D_5__Altererythrobacter	0.395727	456	0	0	0	0	0	0	0	0	0	0	0	0	0	0	0	0	0	0	0	0	0	0	0	0	0	0	0	0	0	0	0	0	456	0	0	0	0	0	0	456	1.68876	0	0	0	0	0
32	D_0__Bacteria;D_1__Proteobacteria;D_2__Betaproteobacteria;D_3__Burkholderiales;D_4__Comamonadaceae;D_5__Pseudorhodoferax	0.376635	434	0	0	0	0	0	0	0	0	0	0	0	0	0	0	0	0	0	0	0	0	0	0	0	0	0	0	0	0	0	0	0	0	0	0	0	0	0	0	0	0	0	0	0	0	0	0
33	D_0__Bacteria;D_1__Bacteroidetes;D_2__Cytophagia;D_3__Cytophagales;D_4__Cytophagaceae;D_5__Adhaeribacter	0.375767	433	0	0	0	0	0	0	0	0	0	0	0	0	0	0	0	0	0	0	0	0	0	0	0	0	0	0	0	0	0	0	0	0	0	0	0	0	0	0	0	0	0	0	0	0	0	0
34	D_0__Bacteria;D_1__Bacteroidetes;D_2__Cytophagia;D_3__Cytophagales;D_4__Cytophagaceae;D_5__Spirosoma	0.349732	403	0	0	0	0	0	0	0	0	0	0	0	0	0	0	0	0	0	0	0	0	0	0	0	0	0	0	0	0	0	0	0	0	0	0	0	0	0	0	0	0	0	0	0	0	0	0
35	D_0__Bacteria;D_1__Proteobacteria;D_2__Betaproteobacteria;D_3__Burkholderiales;D_4__Comamonadaceae;D_5__Comamonas	0.343658	396	0	0	0	0	0	0	0	0	0	0	0	0	0	0	0	0	0	0	0	0	0	0	0	0	0	0	0	0	0	0	0	0	0	0	0	0	0	0	186	186	0.688838	0	0	0	0	0
36	D_0__Bacteria;D_1__Bacteroidetes;D_2__Sphingobacteriia;D_3__Sphingobacteriales;D_4__Chitinophagaceae;D_5__Cnuella	0.318491	367	0	0	0	0	0	0	0	0	0	0	0	0	0	0	0	0	0	5	0	0	0	0	0	0	0	0	0	0	0	0	0	0	0	0	0	0	0	0	0	5	0.0185171	0	0	0	0	0
37	D_0__Bacteria;D_1__Firmicutes;D_2__Clostridia;D_3__Clostridiales;D_4__Peptostreptococcaceae;D_5___	0.318491	367	0	0	0	0	0	0	0	0	0	0	0	0	0	0	0	0	0	0	0	0	0	0	0	0	0	0	0	0	0	0	0	0	352	0	0	0	0	0	0	352	1.30361	0	0	0	0	0
38	D_0__Bacteria;D_1__Bacteroidetes;D_2__Cytophagia;D_3__Cytophagales;D_4__Cytophagaceae;D_5__Hymenobacter	0.287249	331	0	0	0	0	0	0	0	0	0	0	0	0	0	0	0	0	0	0	0	0	0	0	0	0	0	0	0	0	0	0	0	0	0	0	0	0	0	0	0	0	0	0	0	0	0	0
39	D_0__Bacteria;D_1__Proteobacteria;D_2__Deltaproteobacteria;D_3__Oligoflexales;D_4__Oligoflexaceae;D_5__uncultured bacterium	0.274232	316	0	0	0	0	0	0	0	0	0	0	0	0	0	0	0	0	0	0	0	0	0	0	0	0	0	0	0	0	0	0	0	0	0	0	0	0	0	0	0	0	0	0	0	0	0	0
40	D_0__Bacteria;D_1__Proteobacteria;D_2__Alphaproteobacteria;D_3__Rickettsiales;D_4__Mitochondria;D_5__Triticum aestivum (bread wheat)	0.266421	307	0	307	0	0	0	0	0	0	0	0	0	0	0	0	0	0	0	0	0	0	0	0	0	0	0	0	0	0	0	0	0	0	0	0	0	0	0	0	0	307	1.13695	0	0	0	0	0
41	D_0__Bacteria;D_1__Actinobacteria;D_2__Rubrobacteria;D_3__Rubrobacterales;D_4__Rubrobacteriaceae;D_5__Rubrobacter	0.265554	306	0	0	0	0	4	0	7	0	0	0	0	0	0	7	0	6	8	36	2	0	6	8	6	3	4	0	0	0	8	5	0	7	13	7	0	10	43	69	0	259	0.959188	0	0	0	0	0
42	D_0__Bacteria;D_1__Proteobacteria;D_2__Betaproteobacteria;D_3__Burkholderiales;D_4__Comamonadaceae;D_5___	0.251668	290	0	0	0	0	0	0	0	0	0	0	0	0	0	0	0	0	0	0	0	0	0	0	0	0	0	0	0	0	0	0	0	0	0	0	0	0	0	0	0	0	0	0	0	0	0	0
43	D_0__Bacteria;D_1__Actinobacteria;D_2__Actinobacteria;D_3__Micrococcales;D_4__Microbacteriaceae;D_5__Microbacterium	0.245594	283	0	0	0	0	0	0	0	0	0	0	0	0	0	0	0	0	0	0	0	0	0	0	0	0	0	0	0	0	0	0	0	0	0	0	0	0	0	0	0	0	0	0	0	0	0	0
44	D_0__Bacteria;D_1__Firmicutes;D_2__Bacilli;D_3__Bacillales;D_4__Bacillaceae;D_5__Virgibacillus	0.229973	265	0	0	0	0	0	0	0	0	0	0	0	0	0	0	0	0	0	0	0	0	0	0	0	0	0	0	0	0	0	0	0	0	265	0	0	0	0	0	0	265	0.981409	0	0	0	0	0
45	D_0__Bacteria;D_1__Actinobacteria;D_2__Actinobacteria;D_3__Micrococcales;D_4__Micrococcaceae;D_5__Kocuria	0.229105	264	0	0	0	0	0	0	0	0	0	0	143	0	0	0	0	0	0	0	0	0	0	0	0	0	0	0	0	0	0	0	0	0	0	0	0	121	0	0	0	264	0.977705	0	0	0	0	0
46	D_0__Bacteria;D_1__Chloroflexi;D_2__Ardenticatenia;D_3__Ardenticatenales;D_4__uncultured bacterium;D_5___	0.228237	263	0	0	9	0	0	0	0	0	0	0	0	0	0	0	0	0	0	0	0	0	0	0	0	0	0	0	0	0	0	0	0	0	0	0	0	0	254	0	0	263	0.974002	0	0	0	0	0
47	D_0__Bacteria;D_1__Proteobacteria;D_2__Alphaproteobacteria;D_3__Rhizobiales;D_4__Rhizobiaceae;D_5__Rhizobium	0.225634	260	0	0	0	0	0	0	0	0	0	0	0	0	0	0	0	0	0	0	0	0	0	0	0	0	0	0	0	0	0	0	0	0	136	0	0	0	0	0	0	136	0.503666	0	0	0	0	0
48	D_0__Bacteria;D_1__Proteobacteria;D_2__Alphaproteobacteria;D_3__Rickettsiales;D_4__Rickettsiaceae;D_5__Rickettsia	0.212616	245	0	0	0	0	0	0	0	0	0	0	0	0	0	0	0	0	0	0	0	0	0	0	0	0	0	0	0	0	0	0	0	0	0	0	0	0	0	0	0	0	0	0	0	0	0	0
49	D_0__Bacteria;D_1__Proteobacteria;D_2__Alphaproteobacteria;D_3__Rhizobiales;D_4__Hyphomicrobiaceae;D_5__Devosia	0.211749	244	0	0	0	0	0	0	0	0	0	0	0	0	0	0	0	0	0	0	0	0	0	0	0	0	0	0	0	0	0	0	0	0	0	0	0	0	0	21	0	21	0.077772	0	0	0	0	0
50	D_0__Bacteria;D_1__Firmicutes;D_2__Bacilli;D_3__Bacillales;D_4__Planococcaceae;D_5__Chryseomicrobium	0.202203	233	0	0	10	0	0	0	0	0	0	0	0	0	0	0	0	0	0	0	0	0	76	0	0	0	0	0	0	0	0	0	0	0	0	0	0	0	0	0	7	93	0.344419	0	0	0	0	0
51	D_0__Bacteria;D_1__Proteobacteria;D_2__Alphaproteobacteria;D_3__Rhodobacterales;D_4__Rhodobacteraceae;D_5__Amaricoccus	0.196128	226	0	0	0	0	0	0	0	0	0	0	0	0	0	0	0	0	0	0	0	0	0	0	0	0	0	0	0	0	0	0	0	0	0	0	226	0	0	0	0	226	0.836975	0	0	0	0	0
52	D_0__Bacteria;D_1__Proteobacteria;D_2__Betaproteobacteria;D_3__Burkholderiales;D_4__Comamonadaceae;D_5__Diaphorobacter	0.190921	220	0	0	0	0	0	0	0	0	0	0	0	0	0	0	0	0	0	0	0	0	0	0	0	0	0	0	0	0	0	116	0	0	88	0	0	0	0	0	0	204	0.7555	0	0	0	0	0
53	D_0__Bacteria;D_1__Proteobacteria;D_2__Alphaproteobacteria;D_3__Caulobacterales;D_4__Caulobacteraceae;D_5__Brevundimonas	0.182243	210	0	0	0	0	0	0	0	0	0	0	0	0	0	0	0	0	0	0	0	0	0	0	0	0	0	0	0	0	0	0	0	0	0	0	0	0	0	0	0	0	0	0	0	0	0	0
54	D_0__Bacteria;D_1__Firmicutes;D_2__Clostridia;D_3__Clostridiales;D_4__Peptostreptococcaceae;D_5__Intestinibacter	0.178771	206	0	0	0	0	0	0	0	0	0	0	0	0	0	0	0	0	0	0	0	0	0	0	0	0	0	0	0	0	0	0	0	0	206	0	0	0	0	0	0	206	0.762906	0	0	0	0	0
55	D_0__Bacteria;D_1__Proteobacteria;D_2__Gammaproteobacteria;D_3__Enterobacteriales;D_4__Enterobacteriaceae;D_5__Erwinia	0.178771	206	0	0	0	0	0	0	0	0	0	0	0	0	0	0	0	0	0	0	0	0	206	0	0	0	0	0	0	0	0	0	0	0	0	0	0	0	0	0	0	206	0.762906	0	0	0	0	0
56	D_0__Bacteria;D_1__Firmicutes;D_2__Bacilli;D_3__Bacillales;D_4__Planococcaceae;D_5__Kurthia	0.163151	188	0	0	0	0	0	0	0	0	0	0	0	0	0	0	0	0	0	0	0	0	0	0	0	0	0	0	0	0	0	0	0	0	0	0	0	0	0	0	0	0	0	0	0	0	0	0
57	D_0__Bacteria;D_1__Cyanobacteria;D_2__Melainabacteria;D_3__Obscuribacterales;D_4__uncultured bacterium;D_5___	0.157076	181	0	0	0	0	0	0	0	0	5	0	0	0	0	0	0	0	0	0	7	0	0	5	5	0	0	15	0	0	0	0	0	0	0	15	0	64	19	11	0	146	0.540701	0	0	0	0	0
58	D_0__Bacteria;D_1__Proteobacteria;D_2__Deltaproteobacteria;D_3__Bdellovibrionales;D_4__Bacteriovoracaceae;D_5__Peredibacter	0.140587	162	0	0	0	0	0	0	0	0	0	0	0	0	0	0	0	0	0	0	0	0	0	0	0	0	0	0	0	0	0	0	14	0	0	0	0	0	0	0	0	14	0.051848	0	0	0	0	0
59	D_0__Bacteria;D_1__Proteobacteria;D_2__Gammaproteobacteria;D_3__Pseudomonadales;D_4__Moraxellaceae;D_5__Perlucidibaca	0.136248	157	0	0	0	0	0	0	0	0	0	0	0	0	0	0	0	0	0	0	0	0	0	0	0	0	0	0	0	0	0	0	0	0	0	0	140	0	0	0	0	140	0.51848	0	0	0	0	0
60	D_0__Bacteria;D_1__Proteobacteria;D_2__Gammaproteobacteria;D_3__Enterobacteriales;D_4__Enterobacteriaceae;D_5__Serratia	0.130173	150	0	0	0	0	0	0	0	0	0	0	0	0	0	0	0	0	0	0	0	0	0	0	0	0	0	0	0	0	0	0	0	0	0	0	0	0	0	0	0	0	0	0	0	0	0	0
61	D_0__Bacteria;D_1__Bacteroidetes;D_2__Sphingobacteriia;D_3__Sphingobacteriales;D_4__Chitinophagaceae;D_5__Ferruginibacter	0.12757	147	0	0	0	0	0	0	0	0	0	0	0	0	0	0	0	0	0	0	0	0	0	0	0	0	0	0	0	0	0	0	0	0	0	0	0	0	147	0	0	147	0.544404	0	0	0	0	0
62	D_0__Bacteria;D_1__Bacteroidetes;D_2__Sphingobacteriia;D_3__Sphingobacteriales;D_4__Sphingobacteriaceae;D_5__Sphingobacterium	0.12757	147	0	0	6	0	12	0	63	0	0	0	41	0	0	0	0	0	0	0	0	0	0	0	0	0	0	0	0	0	0	0	0	0	0	0	0	0	0	25	0	147	0.544404	0	0	0	0	0
63	D_0__Bacteria;D_1__Proteobacteria;D_2__Gammaproteobacteria;D_3__Enterobacteriales;D_4__Enterobacteriaceae;D_5__Cronobacter	0.124966	144	0	0	0	0	0	0	0	0	0	0	0	0	0	0	0	0	0	0	0	0	0	0	0	0	0	0	0	0	0	0	0	0	0	0	0	0	0	0	0	0	0	0	0	0	0	0
64	D_0__Bacteria;D_1__Proteobacteria;D_2__Gammaproteobacteria;D_3__Xanthomonadales;D_4__Xanthomonadaceae;D_5__Thermomonas	0.122363	141	0	21	0	0	0	0	0	0	0	0	0	0	0	0	33	0	0	0	0	0	0	0	9	0	0	0	0	0	0	0	5	0	0	0	0	0	67	0	0	135	0.499963	0	0	0	0	0
65	D_0__Bacteria;D_1__Actinobacteria;D_2__Actinobacteria;D_3__Micrococcales;D_4__Microbacteriaceae;D_5___	0.120627	139	0	0	0	0	0	0	0	0	0	0	0	0	0	0	0	0	0	0	0	0	10	43	0	0	0	0	0	0	0	0	0	0	0	0	0	0	0	0	0	53	0.196282	0	0	0	0	0
66	D_0__Bacteria;D_1__Proteobacteria;D_2__Betaproteobacteria;D_3__Methylophilales;D_4__Methylophilaceae;D_5__Methylophilus	0.116288	134	0	0	0	0	0	0	0	0	0	0	0	0	0	0	0	0	0	0	0	0	0	0	0	0	0	0	0	0	0	0	0	0	0	0	0	0	0	0	0	0	0	0	0	0	0	0
67	D_0__Bacteria;D_1__Verrucomicrobia;D_2__Verrucomicrobiae;D_3__Verrucomicrobiales;D_4__Verrucomicrobiaceae;D_5__Luteolibacter	0.111081	128	0	0	0	0	0	0	0	0	0	0	0	0	0	0	0	0	0	0	0	0	0	0	0	0	0	0	0	0	0	0	0	0	0	0	0	0	0	0	0	0	0	0	0	0	0	0
68	D_0__Bacteria;D_1__Actinobacteria;D_2__Actinobacteria;D_3__Propionibacteriales;D_4__Nocardioidaceae;D_5__Nocardioides	0.106742	123	0	0	0	0	0	0	0	0	0	0	0	0	0	0	0	0	0	0	0	0	0	0	0	0	0	0	0	0	0	0	0	0	123	0	0	0	0	0	0	123	0.455522	0	0	0	0	0
69	D_0__Bacteria;D_1__Planctomycetes;D_2__Phycisphaerae;D_3__Tepidisphaerales;D_4__Tepidisphaeraceae;D_5__uncultured bacterium	0.102403	118	0	0	0	0	0	0	0	0	0	0	0	0	0	0	0	0	0	0	0	0	0	0	0	0	0	0	0	0	0	0	0	0	0	0	0	0	0	0	0	0	0	0	0	0	0	0
70	D_0__Bacteria;D_1__Proteobacteria;D_2__Betaproteobacteria;D_3__Neisseriales;D_4__Neisseriaceae;D_5__Neisseria	0.102403	118	0	0	0	0	0	0	0	0	0	0	0	0	0	0	0	0	0	0	0	0	0	0	0	0	0	0	0	0	0	0	0	0	0	0	0	118	0	0	0	118	0.437005	0	0	0	0	0
71	D_0__Bacteria;D_1__Proteobacteria;D_2__Betaproteobacteria;D_3__Burkholderiales;D_4__Comamonadaceae;D_5__Variovorax	0.101535	117	0	0	0	0	0	0	0	0	0	0	0	0	0	0	0	0	0	0	0	0	0	0	0	0	0	60	0	0	0	0	0	0	0	0	0	0	0	0	0	60	0.222206	0	0	0	0	0
72	D_0__Bacteria;D_1__Actinobacteria;D_2__Actinobacteria;D_3__Micrococcales;D_4__Intrasporangiaceae;D_5__Ornithinimicrobium	0.100667	116	0	0	0	0	0	0	0	0	0	0	0	0	0	0	0	4	0	0	0	0	7	0	0	0	0	0	3	14	0	0	0	0	8	0	9	0	53	0	0	98	0.362936	0	0	0	0	0
73	D_0__Bacteria;D_1__Proteobacteria;D_2__Alphaproteobacteria;D_3__Rhizobiales;D_4__Methylobacteriaceae;D_5__Methylobacterium	0.100667	116	4	23	0	0	0	0	8	0	0	0	0	0	0	0	8	0	0	0	0	0	0	0	0	0	0	0	0	0	0	0	0	0	0	0	0	0	0	0	0	43	0.159247	4	0	0	0	0
74	D_0__Bacteria;D_1__Proteobacteria;D_2__Gammaproteobacteria;D_3__Alteromonadales;D_4__Shewanellaceae;D_5__Shewanella	0.0989317	114	0	0	0	0	0	0	0	0	0	0	0	0	0	0	0	0	0	0	0	0	13	0	0	0	0	0	3	0	0	0	0	0	0	0	0	10	0	0	0	26	0.0962892	0	0	0	0	0
75	D_0__Bacteria;D_1__Proteobacteria;D_2__Alphaproteobacteria;D_3__Rhizobiales;D_4__Phyllobacteriaceae;D_5___	0.0980639	113	0	0	0	0	0	0	0	0	0	0	0	0	0	0	0	0	0	0	0	0	0	0	0	0	0	0	0	0	0	0	0	0	113	0	0	0	0	0	0	113	0.418488	0	0	0	0	0
76	D_0__Bacteria;D_1__Proteobacteria;D_2__Gammaproteobacteria;D_3__Chromatiales;D_4__Chromatiaceae;D_5__Rheinheimera	0.0971961	112	0	0	0	0	0	0	0	0	0	0	0	0	0	0	0	0	0	0	0	0	0	0	0	0	0	0	0	0	0	0	0	0	0	0	0	0	0	0	0	0	0	0	0	0	5	0
77	D_0__Bacteria;D_1__Proteobacteria;D_2__Gammaproteobacteria;D_3__Enterobacteriales;D_4__Enterobacteriaceae;D_5__Citrobacter	0.0971961	112	0	0	0	0	0	0	0	0	0	0	0	0	0	0	0	0	0	0	0	0	0	0	0	0	0	0	0	0	0	0	0	0	0	0	0	0	0	0	0	0	0	0	0	0	0	0
78	D_0__Bacteria;D_1__Actinobacteria;D_2__Actinobacteria;D_3__Micrococcales;D_4___;D_5___	0.0963282	111	0	0	0	0	0	0	0	0	0	0	0	0	0	0	0	0	0	0	0	0	0	0	0	0	0	0	0	0	0	0	0	0	0	0	0	0	0	0	0	0	0	0	0	0	0	0
79	D_0__Bacteria;D_1__Actinobacteria;D_2__Actinobacteria;D_3__Micrococcales;D_4__Cellulomonadaceae;D_5__Cellulomonas	0.0945926	109	0	0	0	0	0	0	0	0	0	0	0	0	0	0	0	0	0	0	0	0	0	0	0	0	0	0	0	0	0	0	0	0	0	0	0	0	109	0	0	109	0.403674	0	0	0	0	0
80	D_0__Bacteria;D_1__Proteobacteria;D_2__Alphaproteobacteria;D_3__Rickettsiales;D_4__Rickettsiales Incertae Sedis;D_5__Candidatus Finniella	0.0919891	106	0	0	0	0	0	0	0	0	0	6	0	0	0	0	0	0	0	0	0	0	0	0	0	0	0	0	0	0	0	0	0	0	0	0	0	14	0	14	0	34	0.125917	0	0	0	0	0
81	D_0__Bacteria;D_1__Bacteroidetes;D_2__Cytophagia;D_3__Cytophagales;D_4__Cytophagaceae;D_5__Pontibacter	0.0911213	105	0	0	0	0	0	0	0	0	0	0	0	0	0	0	0	0	0	0	0	0	0	0	0	0	0	0	0	0	0	0	0	0	105	0	0	0	0	0	0	105	0.38886	0	0	0	0	0
82	D_0__Bacteria;D_1__Bacteroidetes;D_2__Cytophagia;D_3__Cytophagales;D_4__Cyclobacteriaceae;D_5__uncultured	0.0885178	102	0	0	0	0	0	0	0	0	0	0	0	0	0	0	0	0	0	0	0	0	0	0	0	0	0	0	0	0	0	0	0	0	102	0	0	0	0	0	0	102	0.37775	0	0	0	0	0
83	D_0__Bacteria;D_1__Proteobacteria;D_2__Betaproteobacteria;D_3__Burkholderiales;D_4__Alcaligenaceae;D_5__Pusillimonas	0.0885178	102	0	0	0	0	0	0	0	0	0	0	0	0	0	0	0	0	0	0	0	0	0	0	0	0	0	0	0	0	0	0	0	0	0	0	0	0	0	0	0	0	0	0	0	0	0	0
84	D_0__Bacteria;D_1__Actinobacteria;D_2__Actinobacteria;D_3__Frankiales;D_4__Geodermatophilaceae;D_5__Geodermatophilus	0.0867822	100	0	0	0	0	0	0	0	0	0	0	0	0	0	0	0	0	0	0	0	0	0	0	0	0	0	0	0	0	0	0	0	0	0	0	0	0	0	0	0	0	0	0	0	0	0	0
85	Unassigned;D_1___;D_2___;D_3___;D_4___;D_5___	2.61041	3008	809	0	0	63	0	0	205	104	0	0	0	0	0	0	0	0	0	0	0	0	0	0	0	0	0	0	0	0	0	0	0	0	0	0	0	0	0	0	0	1181	4.37375	0	0	0	0	0
86	D_0__Bacteria;D_1___;D_2___;D_3___;D_4___;D_5___	2.17129	2502	125	0	0	0	0	0	145	0	0	0	0	0	0	0	0	0	0	0	0	0	0	0	0	0	0	0	0	0	0	0	0	0	0	0	0	0	0	0	0	270	0.999926	0	0	0	0	0
			109721																																								25551
[truncated: 33 more columns]
